# Supplementary material for: Identification of an Immune-Related Risk Signature Correlates With Immunophenotype and Predicts Anti-PD-L1 Efficacy of Urothelial Cancer
Source: Front Cell Dev Biol. 2021 Mar 18;9:646982. doi: 10.3389/fcell.2021.646982 (PMC8012532; doi:10.3389/fcell.2021.646982)
Supplement: Supplementary Table 1 — Univariate and multivariate Cox regression analysis of clinical pathologic features in TCGA set. [file Table_1.XLS]

## Sheet: uniCox riskScore TMB
id	HR	HR.95L	HR.95H	pvalue
TMB	0.936269	0.906357	0.967169	7.04e-05
age	1.03452	1.01849	1.0508	2.05e-05
T	1.2192	1.01339	1.4668	0.0356426
N	1.216	1.10245	1.34123	9.22e-05
M	1.19554	1.02912	1.38887	0.019528
Stage	1.69511	1.40757	2.04139	2.63e-08
riskScore	1.37469	1.29365	1.4608	1.01e-24
supplement Table 1:Univariate and multivariate Cox regression analysis of clinical pathologic features
Variables	Univariate cox model			Mutivariate cox model
	HR	95%CI	p-value	HR	95%CI	p-value
TMB	0.936269	0.906-0.967	7.04e-05	TMB	0.914-0.979	0.00152253
age	1.03452	1.018-1.051	2.05e-05	age	1.013-1.046	0.000428413
T	1.2192	1.013-1.467	0.0356426
N	1.216	1.102-1.341	9.22e-05	N	1.081-1.367	0.00109078
M	1.19554	1.029-1.389	0.019528	M	1.020-1.396	0.0270987
Stage	1.69511	1.408-2.041	2.63e-08	Stage	1.050-1.540	0.0137735
riskScore	1.37469	1.294-1.461	1.01e-24	riskScore	1.235-1.409	2.18043e-16

## Sheet: 工作表1
supplement Table 1:Univariate and multivariate Cox regression analysis of clinical pathologic features
Variables	Univariate			Mutivariate
	HR	95%CI	p-value	HR	95%CI	p-value
TMB	0.94	0.91-0.97	<0.0001	0.95	0.91-0.98	0.0015
age	1.03	1.02-1.05	<0.0001	1.03	1.01-1.05	0.0004
T	1.22	1.01-1.47	0.0356
N	1.22	1.1-1.34	<0.0001	1.22	1.08-1.37	0.0011
M	1.2	1.03-1.39	0.0195	1.19	1.02-1.40	0.0271
Stage	1.7	1.41-2.04	<0.0001	1.27	1.05-1.54	0.014
riskScore	1.37	1.29-1.46	<0.0001	1.32	1.24-1.41	<0.0001
